# Supplementary material for: Homogenisation of the Local Thermal Conductivity in Injection-Moulded Short Fibre Reinforced Composites
Source: Polymers (Basel). 2022 Aug 17;14(16):3360. doi: 10.3390/polym14163360 (PMC9415741; doi:10.3390/polym14163360)
Supplement: Supplementary file 1 [file polymers-14-03360-s001.zip]

Archive with 1 entries (1 files):
- polymers-1797982-supplementary.pdf
